# Supplementary material for: Chelator PBT2 Forms a Ternary Cu2+ Complex with β-Amyloid That Has High Stability but Low Specificity
Source: Int J Mol Sci. 2023 May 25;24(11):9267. doi: 10.3390/ijms24119267 (PMC10252752; doi:10.3390/ijms24119267)
Supplement: Supplementary file 1 [file ijms-24-09267-s001.zip]

Archive with 1 entries (1 files):
- ijms-2403348-supplementary.pdf
